# Supplementary material for: The Effects of Single- or Mixed-Strain Fermentation of Red Bean Sourdough, with or without Wheat Bran, on Bread Making Performance and Its Potential Health Benefits in Mice Model
Source: Foods. 2024 Sep 9;13(17):2856. doi: 10.3390/foods13172856 (PMC11394683; doi:10.3390/foods13172856)
Supplement: Supplementary file 1 [file foods-13-02856-s001.zip]

Archive with 1 entries (1 files):
- foods-3131289-supplementary.pdf
